# Supplementary material for: In Vitro Investigation of the Effects of Various Reducing Agents on Dentin Treated with Hydrogen Peroxide
Source: Polymers (Basel). 2024 May 23;16(11):1473. doi: 10.3390/polym16111473 (PMC11174467; doi:10.3390/polym16111473)
Supplement: Supplementary file 1 [file polymers-16-01473-s001.zip]

Archive with 1 entries (1 files):
- polymers-2998229-supplementary.pdf
